# Supplementary material for: Role of ferroptosis-related genes in periodontitis based on integrated bioinformatics analysis
Source: PLoS One. 2022 Jul 28;17(7):e0271202. doi: 10.1371/journal.pone.0271202 (PMC9333299; doi:10.1371/journal.pone.0271202)
Supplement: S1 Table — (XLSX) [file pone.0271202.s002.xlsx]

## Sheet: Annotation
MyList	Gene ID	Type	Tax ID	Homologene Gene ID	Homologene Gene Tax ID	Biological Process (GO)	GOSlim (Ontology)	Molecular Function (GO)	Protein Function (Protein Atlas)	Subcellular Location (Protein Atlas)
ACSL4	2182	symbol	H. sapiens	2182	H. sapiens	GO:0060136 embryonic process involved in female pregnancy;GO:0070672 response to interleukin-15;GO:0035338 long-chain fatty-acyl-CoA biosynthetic process	[GO:0003674] molecular_function; [GO:0005575] cellular_component; [GO:0005622] intracellular; [GO:0005737] cytoplasm; [GO:0043167] ion binding; [GO:0043226] organelle; [GO:0005783] endoplasmic reticulum; [GO:0005886] plasma membrane; [GO:0005739] mitochondrion; [GO:0008150] biological_process; [GO:0006629] lipid metabolic process; [GO:0044281] small molecule metabolic process; [GO:0005777] peroxi…	GO:0031957 very long-chain fatty acid-CoA ligase activity;GO:0047676 arachidonate-CoA ligase activity;GO:0004467 long-chain fatty acid-CoA ligase activity	Predicted intracellular proteins; Potential drug targets; ENZYME proteins:Ligase; Enzymes; Disease related genes	Golgi apparatus (Approved); Additional: Mitochondria
CARS	833	gene_synonym	H. sapiens	833	H. sapiens	GO:0006423 cysteinyl-tRNA aminoacylation;GO:0006418 tRNA aminoacylation for protein translation;GO:0043039 tRNA aminoacylation	[GO:0003674] molecular_function; [GO:0043167] ion binding; [GO:0016874] ligase activity; [GO:0008150] biological_process; [GO:0009058] biosynthetic process; [GO:0044281] small molecule metabolic process; [GO:0034641] cellular nitrogen compound metabolic process; [GO:0006520] cellular amino acid metabolic process; [GO:0006399] tRNA metabolic process; [GO:0006412] translation; [GO:0005575] cellular…	GO:0004817 cysteine-tRNA ligase activity;GO:0004812 aminoacyl-tRNA ligase activity;GO:0016875 ligase activity, forming carbon-oxygen bonds	Predicted intracellular proteins; Potential drug targets; ENZYME proteins:Ligase; Enzymes; Cancer-related genes; Disease related genes	Cytosol (Enhanced)
CDKN1A	1026	symbol	H. sapiens	1026	H. sapiens	GO:1905179 negative regulation of cardiac muscle tissue regeneration;GO:0060574 intestinal epithelial cell maturation;GO:1905178 regulation of cardiac muscle tissue regeneration	[GO:0005575] cellular_component; [GO:0005622] intracellular; [GO:0005634] nucleus; [GO:0043226] organelle; [GO:0003674] molecular_function; [GO:0030234] enzyme regulator activity; [GO:0008150] biological_process; [GO:0007049] cell cycle; [GO:0006464] cellular protein modification process; [GO:0000278] mitotic cell cycle; [GO:0007165] signal transduction; [GO:0008283] cell population proliferation…	GO:0019912 cyclin-dependent protein kinase activating kinase activity;GO:0140311 protein sequestering activity;GO:0140313 molecular sequestering activity	Cancer-related genes:Mutated cancer genes; Predicted intracellular proteins; Cancer-related genes:Mutational cancer driver genes; Cancer-related genes:Candidate cancer biomarkers	Nuclear bodies;Nucleoplasm (Supported)
CISD1	55847	symbol	H. sapiens	55847	H. sapiens	GO:0043457 regulation of cellular respiration;GO:0043467 regulation of generation of precursor metabolites and energy;GO:0045333 cellular respiration	[GO:0003674] molecular_function; [GO:0005575] cellular_component; [GO:0005622] intracellular; [GO:0043226] organelle; [GO:0043167] ion binding; [GO:0005737] cytoplasm; [GO:0005739] mitochondrion; [GO:0008150] biological_process; [GO:0006091] generation of precursor metabolites and energy	GO:0051537 2 iron, 2 sulfur cluster binding;GO:0051536 iron-sulfur cluster binding;GO:0051540 metal cluster binding		Mitochondria (Supported)
EMC2	9694	symbol	H. sapiens	9694	H. sapiens	GO:0045050 protein insertion into ER membrane by stop-transfer membrane-anchor sequence;GO:0071816 tail-anchored membrane protein insertion into ER membrane;GO:0045048 protein insertion into ER membrane	[GO:0003674] molecular_function; [GO:0005575] cellular_component; [GO:0005622] intracellular; [GO:0005634] nucleus; [GO:0043226] organelle; [GO:0005737] cytoplasm; [GO:0032991] protein-containing complex; [GO:0005783] endoplasmic reticulum; [GO:0008150] biological_process; [GO:0061024] membrane organization	GO:0032977 membrane insertase activity;GO:0140104 molecular carrier activity;GO:0005515 protein binding	Predicted intracellular proteins; Transporters:Primary Active Transporters
FANCD2	2177	symbol	H. sapiens	2177	H. sapiens	GO:2000348 regulation of CD40 signaling pathway;GO:1990918 double-strand break repair involved in meiotic recombination;GO:0023035 CD40 signaling pathway	[GO:0008150] biological_process; [GO:0034641] cellular nitrogen compound metabolic process; [GO:0006950] response to stress; [GO:0006259] DNA metabolic process; [GO:0005575] cellular_component; [GO:0005622] intracellular; [GO:0005634] nucleus; [GO:0043226] organelle; [GO:0007049] cell cycle; [GO:0005654] nucleoplasm; [GO:0005730] nucleolus; [GO:0005737] cytoplasm; [GO:0005829] cytosol; [GO:000367…	GO:0070182 DNA polymerase binding;GO:0019899 enzyme binding;GO:0005515 protein binding	Predicted intracellular proteins; Cancer-related genes; Disease related genes	Nucleoplasm (Supported); Additional: Cytosol;Nuclear bodies;Nucleoli
FDFT1	2222	symbol	H. sapiens	2222	H. sapiens	GO:0045338 farnesyl diphosphate metabolic process;GO:0045540 regulation of cholesterol biosynthetic process;GO:0106118 regulation of sterol biosynthetic process	[GO:0005575] cellular_component; [GO:0003674] molecular_function; [GO:0016765] transferase activity, transferring alkyl or aryl (other than methyl) groups; [GO:0008150] biological_process; [GO:0009058] biosynthetic process; [GO:0006629] lipid metabolic process; [GO:0005622] intracellular; [GO:0043226] organelle; [GO:0005737] cytoplasm; [GO:0005783] endoplasmic reticulum; [GO:0043167] ion binding;…	GO:0004310 farnesyl-diphosphate farnesyltransferase activity;GO:0051996 squalene synthase activity;GO:0004311 farnesyltranstransferase activity	Enzymes; Predicted intracellular proteins; ENZYME proteins:Transferases	Endoplasmic reticulum (Supported)
GLS2	27165	symbol	H. sapiens	27165	H. sapiens	GO:0006543 glutamine catabolic process;GO:0006537 glutamate biosynthetic process;GO:0043650 dicarboxylic acid biosynthetic process	[GO:0008150] biological_process; [GO:0044281] small molecule metabolic process; [GO:0006520] cellular amino acid metabolic process; [GO:0003674] molecular_function; [GO:0016810] hydrolase activity, acting on carbon-nitrogen (but not peptide) bonds; [GO:0005575] cellular_component; [GO:0005622] intracellular; [GO:0043226] organelle; [GO:0005737] cytoplasm; [GO:0005739] mitochondrion; [GO:0008219] …	GO:0004359 glutaminase activity;GO:0016811 hydrolase activity, acting on carbon-nitrogen (but not peptide) bonds, in linear amides;GO:0016810 hydrolase activity, acting on carbon-nitrogen (but not peptide) bonds	Enzymes; Predicted intracellular proteins; ENZYME proteins:Hydrolases
GPX4	2879	symbol	H. sapiens	2879	H. sapiens	GO:0097707 ferroptosis;GO:0110075 regulation of ferroptosis;GO:0110076 negative regulation of ferroptosis	[GO:0008150] biological_process; [GO:0003674] molecular_function; [GO:0016491] oxidoreductase activity; [GO:0006950] response to stress; [GO:0005575] cellular_component; [GO:0005622] intracellular; [GO:0005634] nucleus; [GO:0043226] organelle; [GO:0005737] cytoplasm; [GO:0005739] mitochondrion; [GO:0005829] cytosol; [GO:0006629] lipid metabolic process; [GO:0048856] anatomical structure developme…	GO:0047066 phospholipid-hydroperoxide glutathione peroxidase activity;GO:0004602 glutathione peroxidase activity;GO:0004601 peroxidase activity	Predicted intracellular proteins; Potential drug targets; Enzymes; Disease related genes; ENZYME proteins:Oxidoreductases	Mitochondria;Nucleoplasm (Approved)
HSPA5	3309	symbol	H. sapiens	3309	H. sapiens	GO:0060904 regulation of protein folding in endoplasmic reticulum;GO:0021577 hindbrain structural organization;GO:0021589 cerebellum structural organization	[GO:0005575] cellular_component; [GO:0005622] intracellular; [GO:0005634] nucleus; [GO:0043226] organelle; [GO:0005737] cytoplasm; [GO:0003674] molecular_function; [GO:0043167] ion binding; [GO:0008150] biological_process; [GO:0008219] cell death; [GO:0005783] endoplasmic reticulum; [GO:0005739] mitochondrion; [GO:0005829] cytosol; [GO:0031410] cytoplasmic vesicle; [GO:0051082] unfolded protein b…	GO:0051787 misfolded protein binding;GO:0044183 protein folding chaperone;GO:0043022 ribosome binding	Predicted intracellular proteins; Transporters:Transporter channels and pores; Potential drug targets; ENZYME proteins:Hydrolases; Enzymes; Disease related genes	Cytosol (Approved)
HSPB1	3315	symbol	H. sapiens	3315	H. sapiens	GO:0038033 positive regulation of endothelial cell chemotaxis by VEGF-activated vascular endothelial growth factor receptor signaling pathway;GO:0038089 positive regulation of cell migration by vascular endothelial growth factor signaling pathway;GO:0099641 anterograde axonal protein transport	[GO:0008150] biological_process; [GO:0048870] cell motility; [GO:0040011] locomotion; [GO:0048856] anatomical structure development; [GO:0048646] anatomical structure formation involved in morphogenesis; [GO:0006464] cellular protein modification process; [GO:0005575] cellular_component; [GO:0005622] intracellular; [GO:0005634] nucleus; [GO:0043226] organelle; [GO:0003674] molecular_function; [GO…	GO:0008426 protein kinase C inhibitor activity;GO:0030291 protein serine/threonine kinase inhibitor activity;GO:0044183 protein folding chaperone	Disease related genes; Predicted intracellular proteins; Cancer-related genes:Candidate cancer biomarkers	Cytosol;Plasma membrane (Enhanced)
NCOA4	8031	symbol	H. sapiens	8031	H. sapiens	GO:0071394 cellular response to testosterone stimulus;GO:0071391 cellular response to estrogen stimulus;GO:0006622 protein targeting to lysosome	[GO:0008150] biological_process; [GO:0042592] homeostatic process; [GO:0003674] molecular_function; [GO:0009058] biosynthetic process; [GO:0034641] cellular nitrogen compound metabolic process; [GO:0005575] cellular_component; [GO:0005622] intracellular; [GO:0005634] nucleus; [GO:0043226] organelle; [GO:0048856] anatomical structure development; [GO:0000003] reproduction; [GO:0005737] cytoplasm; …	GO:0003713 transcription coactivator activity;GO:0003712 transcription coregulator activity;GO:0140110 transcription regulator activity	Predicted intracellular proteins; Cancer-related genes:Mutational cancer driver genes; Disease related genes	Nucleoli (Approved); Additional: Cytosol;Golgi apparatus
NFE2L2	4780	symbol	H. sapiens	4780	H. sapiens	GO:1903788 positive regulation of glutathione biosynthetic process;GO:0009407 toxin catabolic process;GO:0043387 mycotoxin catabolic process	[GO:0003674] molecular_function; [GO:0003677] DNA binding; [GO:0008150] biological_process; [GO:0009058] biosynthetic process; [GO:0034641] cellular nitrogen compound metabolic process; [GO:0005575] cellular_component; [GO:0005622] intracellular; [GO:0005634] nucleus; [GO:0043226] organelle; [GO:0005737] cytoplasm; [GO:0003700] DNA-binding transcription factor activity; [GO:0006950] response to s…	GO:0001102 RNA polymerase II activating transcription factor binding;GO:0001221 transcription coregulator binding;GO:0033613 activating transcription factor binding	Cancer-related genes:Mutated cancer genes; Predicted intracellular proteins; Cancer-related genes:Mutational cancer driver genes; Transcription factors:Basic domains	Nucleoplasm;Plasma membrane (Approved); Additional: Cytosol
RPL8	6132	symbol	H. sapiens	6132	H. sapiens	GO:1990090 cellular response to nerve growth factor stimulus;GO:1990089 response to nerve growth factor;GO:0002181 cytoplasmic translation	[GO:0003674] molecular_function; [GO:0005198] structural molecule activity; [GO:0003735] structural constituent of ribosome; [GO:0008150] biological_process; [GO:0009058] biosynthetic process; [GO:0034641] cellular nitrogen compound metabolic process; [GO:0006412] translation; [GO:0005575] cellular_component; [GO:0005622] intracellular; [GO:0043226] organelle; [GO:0005840] ribosome; [GO:0003723] …	GO:1990932 5.8S rRNA binding;GO:0019843 rRNA binding;GO:0003735 structural constituent of ribosome	Ribosomal proteins; Predicted intracellular proteins	Cytosol;Endoplasmic reticulum;Nucleoli (Supported)
SAT1	6303	symbol	H. sapiens	6303	H. sapiens	GO:0009447 putrescine catabolic process;GO:0032917 polyamine acetylation;GO:0032918 spermidine acetylation	[GO:0003674] molecular_function; [GO:0016746] transferase activity, transferring acyl groups; [GO:0008150] biological_process; [GO:0009056] catabolic process; [GO:0034641] cellular nitrogen compound metabolic process; [GO:0005575] cellular_component; [GO:0005622] intracellular; [GO:0005737] cytoplasm; [GO:0005829] cytosol; [GO:0048856] anatomical structure development; [GO:0048646] anatomical str…	GO:0019809 spermidine binding;GO:0019808 polyamine binding;GO:0004145 diamine N-acetyltransferase activity	Predicted intracellular proteins; Potential drug targets; Enzymes; Disease related genes; ENZYME proteins:Transferases
SLC1A5	6510	symbol	H. sapiens	6510	H. sapiens	GO:0010585 glutamine secretion;GO:1903803 L-glutamine import across plasma membrane;GO:0140009 L-aspartate import across plasma membrane	[GO:0005575] cellular_component; [GO:0022857] transmembrane transporter activity; [GO:0003674] molecular_function; [GO:0043167] ion binding; [GO:0005886] plasma membrane; [GO:0008150] biological_process; [GO:0044403] symbiotic process; [GO:0005622] intracellular; [GO:0043226] organelle; [GO:0005737] cytoplasm; [GO:0031410] cytoplasmic vesicle; [GO:0006810] transport; [GO:0005576] extracellular re…	GO:0015194 L-serine transmembrane transporter activity;GO:0015186 L-glutamine transmembrane transporter activity;GO:0015183 L-aspartate transmembrane transporter activity	Transporters:Electrochemical Potential-driven transporters; Predicted intracellular proteins; FDA approved drug targets:Small molecule drugs	Plasma membrane (Enhanced)
SLC7A11	23657	symbol	H. sapiens	23657	H. sapiens	GO:1901494 regulation of cysteine metabolic process;GO:0031335 regulation of sulfur amino acid metabolic process;GO:1903786 regulation of glutathione biosynthetic process	[GO:0005575] cellular_component; [GO:0006810] transport; [GO:0008150] biological_process; [GO:0055085] transmembrane transport; [GO:0022857] transmembrane transporter activity; [GO:0003674] molecular_function; [GO:0048870] cell motility; [GO:0040011] locomotion; [GO:0002376] immune system process; [GO:0005886] plasma membrane; [GO:0034641] cellular nitrogen compound metabolic process; [GO:0006790…	GO:0005294 neutral L-amino acid secondary active transmembrane transporter activity;GO:0015327 cystine:glutamate antiporter activity;GO:0015328 cystine secondary active transmembrane transporter activity	Transporters:Electrochemical Potential-driven transporters; FDA approved drug targets:Small molecule drugs	Vesicles (Approved)
TFRC	7037	symbol	H. sapiens	7037	H. sapiens	GO:0010637 negative regulation of mitochondrial fusion;GO:0010635 regulation of mitochondrial fusion;GO:0045780 positive regulation of bone resorption	[GO:0005575] cellular_component; [GO:0005886] plasma membrane; [GO:0008150] biological_process; [GO:0042592] homeostatic process; [GO:0006810] transport; [GO:0016192] vesicle-mediated transport; [GO:0003674] molecular_function; [GO:0015031] protein transport; [GO:0008219] cell death; [GO:0006464] cellular protein modification process; [GO:0003723] RNA binding; [GO:0007165] signal transduction; [G…	GO:0004998 transferrin receptor activity;GO:0038024 cargo receptor activity;GO:0003725 double-stranded RNA binding	Transporters; CD markers; Predicted intracellular proteins; Potential drug targets; Enzymes; Peptidases:Metallopeptidases; Disease related genes; Cancer-related genes:Candidate cancer biomarkers; Predicted secreted proteins	Endosomes;Lysosomes (Supported)
